# Supplementary material for: Boswellianols A–I, Structurally Diverse Diterpenoids from the Oleo-Gum Resin of Boswellia carterii and Their TGF-β Inhibition Activity
Source: Plants (Basel). 2024 Apr 11;13(8):1074. doi: 10.3390/plants13081074 (PMC11054202; doi:10.3390/plants13081074)
Supplement: Supplementary file 1 [file plants-13-01074-s001.zip]

Archive with 1 entries (1 files):
- plants-2926063-supplementary.pdf
